# Supplementary material for: Development of a mental health-related structural stigma measurement framework in the healthcare system setting: A modified Delphi study
Source: PLoS One. 2025 Jan 31;20(1):e0316999. doi: 10.1371/journal.pone.0316999 (PMC11785284; doi:10.1371/journal.pone.0316999)
Supplement: S1 Table — (XLSX) [file pone.0316999.s001.xlsx]

## Sheet: identification_indicators
	Reference	Indicators identified (raw)
1	Corrigan PW, Druss BG, Perlick DA. The impact of mental illness stigma on seeking and participating in mental health care. Psychological Science in the Public Interest. 2014 Oct;15(2):37-70.	Lack of insurance, financial constraints, staff cultural incompetence, workforce limitations, fragmentation of services, lack of availability of services, discriminatory legislation, lack of resource allocation, inequitable distribution of resources to mental health
2	Van Horn SL. The influence of structural stigma on mental illness: State level structural stigma and attitudes toward treatment seeking and quality of life (Doctoral dissertation, Kent State University).	state mental health expenditure, mental health parity status (minimum mandated mental health benefit laws, equal coverage in health insurance), restrictive state statutes, media expenditure on anti-stigma efforts
3	Evans-Lacko S, Brohan E, Mojtabai R, Thornicroft G. Association between public views of mental illness and self-stigma among individuals with mental illness in 14 European countries. Psychological medicine. 2012 Aug;42(8):1741-52.	Aggregated public stigma, help seeking for mental health, treatment utilization
4	Hatzenbuehler ML, Link BG. Introduction to the special issue on structural stigma and health. Social Science & Medicine. 2014 Feb 1;103:1-6.	Attitude towards allocating financial resources for care of people with depression
5	Yang LH, Chen FP, Sia KJ, Lam J, Lam K, Ngo H, Lee S, Kleinman A, Good B. “What matters most:” a cultural mechanism moderating structural vulnerability and moral experience of mental illness stigma. Social science & medicine. 2014 Feb 1;103:84-93.	Unequal access to affordable mental healthcare
6	Pachankis JE, Hatzenbuehler ML, Starks TJ. The influence of structural stigma and rejection sensitivity on young sexual minority men's daily tobacco and alcohol use. Social Science & Medicine. 2014 Feb 1;103:67-75.	sum of presence of five state policies affecting sexual minorities; mean of eight questions regarding attitudes toward policies affecting gays and lesbians
7	Livingston JD. Mental illness-related structural stigma. Vol Ment Heal Comm Canada. 2013 Oct 31.	Insufficient funding for services and research, coercive philosophy of care, unprofessional practices of professionals, poor access to sub-standard care, lack of access to alternative forms of interventions that have proven effectiveness, significant out-of-pocket cost for services, reject/ignore mh patients, failing to provide required information, application of dehumanizing practices, intrusio…
8	Rao D, Elshafei A, Nguyen M, Hatzenbuehler ML, Frey S, Go VF. A systematic review of multi-level stigma interventions: state of the science and future directions. BMC medicine. 2019 Dec;17:1-1.	stigmatizing policies
9	Kakuma R, Kleintjes S, Lund C, Drew N, Green A, Flisher AJ. Mental health stigma: what is being done to raise awareness and reduce stigma in South Africa?. African Journal of Psychiatry. 2010;13(2).	discriminatory policies, stigmatizing attitude/barhavior of individuals controlling the institutions and implementing policies
10	Stangl AL, Earnshaw VA, Logie CH, Van Brakel W, C. Simbayi L, Barré I, Dovidio JF. The Health Stigma and Discrimination Framework: a global, crosscutting framework to inform research, intervention development, and policy on health-related stigmas. BMC medicine. 2019 Dec;17:1-3.	legal environment, health policies
11	Pugh T, Hatzenbuehler M, Link B. Structural stigma and mental illness. Commissioned Paper for Committee on the Science of Changing Behavioral Health Social Norms, Mailman School of Public, Columbia University (August 2015). 2015 Oct.	Policies targeting People with Mental Illness- policies restricting rights, protection from discrimination and enforcement of rights, inadequate enforcement of laws, paternalism, reduced expectations, heightened scrutiny, coercion. Healthcare and treatment- low quality services, fragmented bureaucracy for accessing treatment, coercive approaches to care, rejection of facilities by communities, in…
12	Gronholm PC, Henderson C, Deb T, Thornicroft G. Interventions to reduce discrimination and stigma: the state of the art. Social psychiatry and psychiatric epidemiology. 2017 Mar;52:249-58.	Discriminatory policies and constitutional practices; lack of funding
13	Lee S, Chiu MY, Tsang A, Chui H, Kleinman A. Stigmatizing experience and structural discrimination associated with the treatment of schizophrenia in Hong Kong. Social Science & Medicine. 2006 Apr 1;62(7):1685-96.	unsatisfactory quality of treatment- inadequate information, negative staff attitudes, excessive restraint, unfairness in the use of canteen services, inadequacy of the complaint handling system.
14	Corrigan P. How stigma interferes with mental health care. American psychologist. 2004 Oct;59(7):614.	laws and legislation, threat to confidentiality, limits in insurance
15	Angermeyer MC, Matschinger H, Link BG, Schomerus G. Public attitudes regarding individual and structural discrimination: Two sides of the same coin?. Social Science & Medicine. 2014 Feb 1;103:60-6.	State legislature restricting rights of PWLE, lack of access to primary healthcare, receive inferior care, lack of research funding, public attitude regarding resources allocation in mh, attitude towards structural discrimination; Measure used: presented with 9 disorders such as cancer, CVD, diabetes, rheumatism, AIDS, depression, Alzheimer's, schizophrenia, AUD etc and asked to select 3 diseases…
16	Hatzenbuehler ML. Advancing research on structural stigma and sexual orientation disparities in mental health among youth. Journal of Clinical Child & Adolescent Psychology. 2017 May 4;46(3):463-75.	Laws and policies, social attitudes toward members of stigmatized groups
17	Corrigan PW, Markowitz FE, Watson AC. Structural levels of mental illness stigma and discrimination. Schizophrenia bulletin. 2004 Jan 1;30(3):481-91.	Policies of private and governmental institutions that intentionally restrict the opportunities of people with mental illness, policies of institutions that yield unintended consequences that hinder the options of people with mental illness, level of the institution and reflect economic, political, and historical forces
18	Tsao CIP, Tummala A, Roberts LW. Stigma in mental health care. 2008.	Inequitable distribution of resources, stigmatizing attitudes perpetuated by social, political, and/or legal institutions.
19	Cook JE, Purdie-Vaughns V, Meyer IH, Busch JT. Intervening within and across levels: A multilevel approach to stigma and public health. Social science & medicine. 2014 Feb 1;103:101-9.	Social- political environment such as laws and policies, institutional forces that can affect material re-sources, legal practices, and psychological climate targeted at specific stigma groups; healthcare provider stigma
20	Pincus FL. Discrimination comes in many forms: Individual, institutional, and structural. Readings for diversity and social justice. 2000:31-5.	Reexamination of basic cultural values and fundamental principles of social organization group
21	Corrigan PW, Kleinlein P. The impact of mental illness stigma. 2005.	Lack of parity in health benefits appropriations
22	Ricciardelli R, Carleton RN, Mooney T, Cramm H. “Playing the system”: Structural factors potentiating mental health stigma, challenging awareness, and creating barriers to care for Canadian public safety personnel. Health. 2020 May;24(3):259-78.	Public Safety Personnel (PSP) components, encouraged under-awareness of personal mental health needs, understaffing may increase scrutiny of injured PSP,provision of sufficient resources for sustainable health among PSP, resources constraints in the organization
23	Bos AE, Pryor JB, Reeder GD, Stutterheim SE. Stigma: Advances in theory and research. Basic and applied social psychology. 2013 Jan 1;35(1):1-9.	the examination of structural stigma requires the examination of the social context in which that stigma occurs and the local knowledge systems that contribute to structural stigma
24	Hatzenbuehler ML. Structural stigma: Research evidence and implications for psychological science. American Psychologist. 2016 Nov;71(8):742.	Societal-level conditions, cultural norms, and institutional policies
25	Henderson C, Noblett J, Parke H, Clement S, Caffrey A, Gale-Grant O, Schulze B, Druss B, Thornicroft G. Mental health-related stigma in health care and mental health-care settings. The Lancet Psychiatry. 2014 Nov 1;1(6):467-82.	disparity between physical and mental health care provision, poor quality of care, scarce mental health services, poor coverage of mh education in curricula, over-reliance on institutional care, limited reasonable adjustments to ensure equal access to physical care such as longer appointment times, culture of health organizations- investments, culture shapes HW knowledge levels and attitudes, and…
26	Henderson C, Gronholm PC. Mental health related stigma as a ‘wicked problem’: The need to address stigma and consider the consequences. International journal of environmental research and public health. 2018 Jun;15(6):1158.	(prejudice and discrimination through laws, policies, and constitutional practices
27	Charlton BM, Hatzenbuehler ML, Jun HJ, Sarda V, Gordon AR, Raifman JR, Austin SB. Structural stigma and sexual orientation‐related reproductive health disparities in a longitudinal cohort study of female adolescents. Journal of adolescence. 2019 Jul;74(1):183-7.	structural stigma scale composed of four state-level items (e.g., employment non-discrimination policies)
28	Frost DM. Hostile and harmful: Structural stigma and minority stress explain increased anxiety among migrants living in the United Kingdom after the Brexit referendum. Journal of Consulting and Clinical Psychology. 2020 Jan;88(1):75.	being treated with less courtesy,less respect, receiving poorer services,beingtreatedasnotsmart,peopleactingliketheyareafraidofyou,peopleactinglikeyouaredishonest,peopleactingliketheyarebetterthanyou,beingthreatenedorharassed,andbeingcallednamesorinsulted
29	Klein P, Fairweather AK, Lawn S, Stallman HM, Cammell P. Structural stigma and its impact on healthcare for consumers with borderline personality disorder: protocol for a scoping review. Systematic reviews. 2021 Dec;10:1-7.	Institutional policies, cultural norms, and practices,
30	Corrigan PW, Watson AC, Heyrman ML, Warpinski A, Gracia G, Slopen N, Hall LL. Structural stigma in state legislation. Psychiatric Services. 2005 May;56(5):557-63.	State governments’ enactment of laws, diminished parental rights of individuals with a current or past history of mental health illness
31	Gurung D, Poudyal A, Wang YL, Neupane M, Bhattarai K, Wahid SS, Aryal S, Heim E, Gronholm P, Thornicroft G, Kohrt B. Stigma against mental health disorders in Nepal conceptualised with a ‘what matters most’framework: A scoping review. Epidemiology and Psychiatric Sciences. 2022 Jan;31:e11.	lack of policies, program planning, and resources, a reflection of cultural values in structural barrier need for systematic cultural adaptation of stigma assessment tools
32	Voldby KG, Hellström LC, Berg ME, Eplov LF. Structural discrimination against people with mental illness; a scoping review. SSM-Mental Health. 2022 Dec 1;2:100117.	institutional gatekeepers like employers, journalists, and healthcare personnel address people with mental illness in ways that reduce their opportunities; political, judicial, and institutional solutions–nationally as well as internationally
33	Thornicroft G, Sunkel C, Aliev AA, Baker S, Brohan E, El Chammay R, Davies K, Demissie M, Duncan J, Fekadu W, Gronholm PC. The Lancet Commission on ending stigma and discrimination in mental health. The Lancet. 2022 Oct 22;400(10361):1438-80.	policies, legislation, and plans , access to care, advocacy
34	Klein P, Fairweather AK, Lawn S. Structural stigma and its impact on healthcare for borderline personality disorder: a scoping review. International Journal of Mental Health Systems. 2022 Sep 29;16(1):48.	delivery of responsive health services, institutional policies, cultural norms, and practices
35	Livingston JD. Structural stigma in health-care contexts for people with mental health and substance use issues. Ottowa, Canada: Mental Health Commission of Canada. 2020.	prioritize the health care delivery systems, policies and practices of primary care centres, Institutional policies and systems that fragment or verticalize care (e.g., separate clinics, flagging patient records to distinguish them), negative attitude of health care practitioners,coercive philosophy of care
36	Knaak S, Livingston J, Stuart H, Ungar T. Combating mental illness-and substance use-related structural stigma in health care. Mental Health Commission of Canada. 2020.	internal policies and procedures of private-public institutions and systems, practices of professionals, formal and informal rules and practices of social institutions, inequitable distribution of resources, the undertreatment of physical health issues, withholding of services, and the fragmentation of care.
37	Sukhera J, Knaak S. A realist review of interventions to dismantle mental health and substance use related structural stigma in healthcare settings. SSM-Mental Health. 2022 Dec 1;2:100170.	sustainability, reduced coercion, improved trust, and policy and practice change
38	Conley DL, Baum MJ. Predictors of structural stigma in state mental health legislation during the Trump administration. Social Work in Mental Health. 2023 Jan 2;21(1):1-27.	legislation,legislator political party, chamber, and gender
39	Unger T. Design Prototypes for Measuring Structural Stigma in Health-Care Settings. Ottawa, Canada: Mental Health Commission of Canada. 2021.	legislative policy, access to services, patient centered
